# Supplementary material for: Synthesis, Characterization, HSA/DNA Binding, and Cytotoxic Activity of [RuCl2(η6-p-cymene)(bph-κN)] Complex
Source: Molecules. 2025 Jul 23;30(15):3088. doi: 10.3390/molecules30153088 (PMC12348660; doi:10.3390/molecules30153088)
Supplement: Supplementary file 1 [file molecules-30-03088-s001.zip]

Archive with 1 entries (1 files):
- molecules-3733610-supplementary.pdf
